# Supplementary material for: The Synthesis, Characterization, Molecular Docking and In Vitro Antitumor Activity of Benzothiazole Aniline (BTA) Conjugated Metal-Salen Complexes as Non-Platinum Chemotherapeutic Agents
Source: Pharmaceuticals (Basel). 2022 Jun 15;15(6):751. doi: 10.3390/ph15060751 (PMC9228978; doi:10.3390/ph15060751)
Supplement: Supplementary file 1 [file pharmaceuticals-15-00751-s001.zip]

Archive with 1 entries (1 files):
- pharmaceuticals-1714658-supplementary.pdf
